# Supplementary material for: PBPK Modeling of Azithromycin Systemic Exposure in a Roux-en-Y Gastric Bypass Surgery Patient Population
Source: Pharmaceutics. 2023 Oct 24;15(11):2520. doi: 10.3390/pharmaceutics15112520 (PMC10674169; doi:10.3390/pharmaceutics15112520)
Supplement: Supplementary file 1 [file pharmaceutics-15-02520-s001.zip]

Archive with 1 entries (1 files):
- pharmaceutics-2653301-supplementary.pdf
